# Supplementary material for: Phytochemical Profiling Studies of Alkaloids and Coumarins from the Australian Plant Geijera parviflora Lindl. (Rutaceae) and Their Anthelmintic and Antimicrobial Assessment
Source: Metabolites. 2024 Apr 30;14(5):259. doi: 10.3390/metabo14050259 (PMC11123165; doi:10.3390/metabo14050259)
Supplement: Supplementary file 1 [file metabolites-14-00259-s001.zip]

Archive with 1 entries (1 files):
- metabolites-2974970-supplementary.pdf
